# Supplementary material for: Scale dependency of conservation outcomes in a forest‐offsetting scheme
Source: Conserv Biol. 2019 Jul 30;34(1):148–57. doi: 10.1111/cobi.13362 (PMC7028087; doi:10.1111/cobi.13362)
Supplement: Supplementary file 1 — Compensation options and CRA (Appendix S1), land‐tenure data preparation (S2), land‐cover data (S3), classification of buyers and sellers (S4), matching algorithm (S5), and sensitivity analysis (S6) are available online. The authors are solely responsible for the content and functionality of these materials. Queries (other than absence of the material) should be directed to the corresponding author. [file COBI-34-148-s001.R]

################################################################################
###---- NAME:                                                                ###
###                                                                          ###
### BestMatchAlgorithm.R                                                     ###
###                                                                          ###
###---- AIM:                                                                 ###
###                                                                          ###
### identify in each round the optimal match betwen buyers and seller until  ###
### there are no potential match es left.                                    ###
###                                                                          ###
###---- INPUT:                                                               ###
###                                                                          ###
### "amazon.csv" - in this dataframe each row is a property. Columns contain ###
###  a unique id; classification of the property (buyer, seller, seller_cu); ###
###  deficit/surplus (in hectares); an id of each administrative boundary    ###
###  where property is located (states, meso, micro regions and municipality ###
###  have an id).                                                            ###
###                                                                          ###
###---- CONTROLS:                                                            ###
###                                                                          ###
### ContBuy   - number of contracts a buyer can do.                          ###
### ContSell  - number of contracts a seller can do.                         ###
### scale     - the id of the scale in amazon.csv to work on.                ###
### MaxOverPA - for PA trade, the maximal proportion by which the seller     ###
###             surplus may be larger than the buyer deficit.                ###
###                                                                          ###
###---- PROCESS:                                                             ###
###                                                                          ###
### 1.  packages and directories.                                            ###
### 2.  Controls.                                                            ###                        
### 3.  Function to look for the optimal match:                              ###
###   3.1. Subset buyers and sellers that have contract and surplus/defict   ###
###        left.                                                             ###
###   3.2. Return NA if there are no valid buyers and sellers after          ###
###        subseting.                                                        ###
###   3.3. Calculate for each buyer the best matching seller:                ###
###     3.3.1. Get the current deficit of the buyer.                         ###  
###     3.3.2. If in PA, remove sellers whoose surplus is too large for the  ###
###            buyer.                                                        ###              
###     3.3.3. If in region, remove sellers from other regions, and calculate###
###            the delta surplus-deficit delta for eeach remaining seller.   ###
###     3.3.4. If in all amazon,  calulate the delta surplus-deficit delta   ###
###            for eeach remaining seller.                                   ###
###     3.3.5. Identify the seller with the lowest delta, dataframe with NA  ###
###            for with correct structure for binding otherwise.             ###
###     3.3.6. Return the best seller for the buyer.                         ###
###   3.4. Remove buyers that have no suitable sellers. If no rows are left, ###
###        there are no matches left and the while loop should stop.         ###
###   3.5. If there are potential buyer/seller pairs, identify the pair with ###
###        the lowest delta and return it.                                   ###
###   3.6. Return the buyer-seller pair with the lowest delta. dateframe     ###
###        with one row and the following column:                            ###
###           Seller_ID - the seller ID.                                     ### 
###           Match     - Seller surplus - buyer deficit.                    ### 
###           Buyer_ID  - the buyer ID.                                      ###  
###        return a dataframe with same column but 'NA' if there are no      ###
###        contracts left.                                                   ###
### 4.  Function to update buyers dataframe.                                 ###
### 5.  Function to update sellers dataframe.                                ###
### 6.  Read input dataframe.                                                ###
### 7.  Prepare the buyers data frame.                                       ###
### 8.  Prepare the sellers data frame.                                      ###
### 9.  Combine the 3 functions above in a while loop and end when there is  ###
###     no deficit left or all buyers and sellers reached contracts limit:   ###
###   9.1. Start while condition and rounds counter.                         ### 
###   9.2. Start the while loop:                                             ###
###     9.2.1. Paste progress and update round number.                       ###
###     9.2.2. Find the best match (call: BestMatch) .                       ###
###     9.2.3. If there are no valid pairs, end the while loop.              ###
###     9.2.4. If there is a valid pair, update the Buyers and Sellers       ###
###            contract numbers and deficit/surpus.                          ###
### 10. write outputs.                                                       ###
###                                                                          ###
###---- OUTPUT:                                                              ###
###                                                                          ###
### 1.  "output_buyers.csv"  - Output for the buyers.                        ###
###                            Contains the following columns:               ###
###   'Buyer_ID'        = unique id of buyer.                                ###
###   'Buyer_meso'      = meso scale location of the buyer.                  ###
###   'Buyer_micro'     = micro scale location of buyer.                     ###
###   'Buyer_muni'      = municipality of buyer.                             ###
###   'Buyer_def_start' = total buyer deficit at start.                      ###
###   'Con.made'        = number of contract already made by buyer.          ###
###   'Seller1_ID'      = the sellerID with whom the 1st contract was made.  ### 
###   'Buyer_def_1'     = buyer deficit after 1st contract.                  ###
###   'Seller2_ID'      = the sellerID with whom the 2nd contract was made.  ### 
###   'Buyer_def_2'     = buyer deficit after 2nd contract.                  ###
###   'Seller3_ID'      = the sellerID with whom the 3rd contract was made.  ### 
###   'Buyer_def_3'     = buyer deficit after 3rd contract.                  ###
###   'Buyer_def_work'  = remaining buyer deficit.                           ###
###   'Buyer_state'     = state location of the buyer?                       ###
###                                                                          ###
### 2.  "output_sellers.csv" - Output for the sellers.                       ###
###                            Contains the following columns:               ###
###   'Seller_ID'        = unique id of seller.                              ###
###   'Seller_meso'      = meso scale location of the seller.                ###
###   'Seller_micro'     = micro scale location of seller.                   ###
###   'Seller_muni'      = municipality of seller.                           ###
###   'Seller_sur_start' = total seller surplus at start.                    ###
###   'Con.made'         = number of contract already made by seller.        ###
###   'Buyer1_ID'        = the BuyerID with whom the 1st contract was made.  ###
###   'Seller_sur_1'     = seller surplus after 1st contract.                ###
###   'Buyer2_ID'        = the BuyerID with whom the 2nd contract was made.  ###
###   'Seller_sur_2'     = seller surplus after 2nd contract.                ###
###   'Buyer3_ID '       = the BuyerID with whom the 3rd contract was made.  ###
###   'Seller_sur_3'     = seller surplus after 3rd contract.                ###
###   'Seller_sur_work'  = remiaining seller surplus.                        ###                   
###   'Seller_state'     = state location of the seller?                     ###
###                                                                          ###
###---- NOTES:                                                               ###
###                                                                          ###
### 1.                                                                       ###
###                                                                          ###
###---- VERSIONS:                                                            ###
###                                                                          ###
### 1. DATE - Original code:                                                 ###
### 2. 08 Mar. 2019 -                                                        ###                                    
###    2.1. Preperation of code to publication (annotation).                 ###
###    2.2. Define controls as variables                                     ###
###                                                                          ###
###---- AUTHORS: to be disclosed after review process                        ###
###                                                                          ###
###                                                                          ###
################################################################################

###--------------------------------------------------------------------------###
### 1.  packages and directories
###--------------------------------------------------------------------------###

library(foreach)

# directory with input file
Dir1 <- ""

###--------------------------------------------------------------------------###
### 2.  Controls
###--------------------------------------------------------------------------###

# maximum number of contracts
# for compensation in protected areas change to 1 for both ContBuy and ContSell
ContBuy  <- 3
ContSell <- 3 

# the id of the scale to work on
scale    <- 13

# for sellers inside PAs select "seller_cu", otherwise, use "seller"
SelToUse <- "seller"

# for PA trade, the maximal proprtion by which the seller surplus may be larger than the buyer deficit
MaxOverPA <- 1.2


###--------------------------------------------------------------------------###
### 3.  function to look for the optimal match
###--------------------------------------------------------------------------###


BestMatch <- function(Buy,                       # data fraae with all potential buyers
                      Sell,                      # data frame with all potential sellers
                      ContBuy,                   # max number of contracts of buyer
                      ContSell,                  # max number of contract for seller
                      MaxOverPA    = NA,         # for PA trade, the maximal proprtion by which the seller surplus may be larger than the buyer deficit, NA otherwise         
                      sell.cu      = F,          # logical, if T, runs on protectred area 
                      region_scale = "all"){     # if ruuning on all amazon, set to "all", otherwsie set to 'scale' control
  
  ###------------------------------------------------------------------------###
  ### 3.1. subset buyers and sellers that have contract and surplus/defict left
  BuyW  <- Buy[Buy$Con.made < ContBuy, ]
  BuyW  <- BuyW[BuyW$Buyer_def_work > 1, ] # not 0 to exclude transactions < 1 ha
  SellW <- Sell[Sell$Con.made < ContSell, ]
  SellW <- SellW[SellW$Seller_sur_work > 1, ] # not 0 to exclude transactions < 1 ha
  
  ###------------------------------------------------------------------------###
  ### 3.2. Return NA if there are no valid buyers and sellers after subseting
  if(nrow(BuyW) == 0 || nrow(SellW)  == 0){T1= NA}
  
  
  ###------------------------------------------------------------------------###
  ### 3.3. Calculate for each buyer the best matching seller:
  if(nrow(BuyW) > 0 && nrow(SellW) > 0){
    T1 <- foreach(i = 1:nrow(BuyW),
                  .combine = rbind, 
                  .inorder = T)%do%{
                    ###--------------------------------------------------------------------###
                    ### 3.3.1. Get the current deficit of the buyer  
                    A <- BuyW[i, "Buyer_def_work"]
                    
                    ###--------------------------------------------------------------------###
                    ### 3.3.2. if in PA, remove sellers whoose surplus is too large for the buyer              
                    if(sell.cu == T){
                      which.sell.cu <- which(SellW[, "Seller_sur_work"] > BuyW[i, "Buyer_def_work"] & 
                                               SellW[, "Seller_sur_work"] < MaxOverPA * (BuyW[i, "Buyer_def_work"]))
                      SellW.sub<-SellW[which.sell.cu, ]
                    } else {SellW.sub<-SellW}
                    
                    ###--------------------------------------------------------------------###
                    ### 3.3.3. if in region, remove sellers from other regions, and calculate the surplus-deficit delta for each remaining seller
                    if(region_scale!="all"){
                      region_id <- BuyW [i, region_scale]
                      seller.same.region <- subset(SellW.sub, SellW.sub[,region_scale] == region_id)
                      
                      B <- data.frame(Seller_ID = seller.same.region[, "Seller_ID"],
                                      Match     = (seller.same.region[, "Seller_sur_work"] - A))
                    }
                    
                    ###--------------------------------------------------------------------###
                    ### 3.3.4. if in all amazon, calulate the delta surplus-deficit delta for each remaining seller
                    if(region_scale=="all"){
                      B <- data.frame(Seller_ID = SellW.sub[, "Seller_ID"],
                                      Match    = (SellW.sub[, "Seller_sur_work"] - A))
                    }
                    
                    ###--------------------------------------------------------------------###
                    ### 3.3.5. Identify the seller with the lowest delta, dataframe with NA for with correct structure for binding otherwise
                    if(nrow(B)>=1){
                      B <- B[which.min(B$Match),]
                      B[, "Buyer_ID"]  <- BuyW[i, "Buyer_ID"]
                    }
                    if(nrow(B)==0){
                      B <- data.frame(Seller_ID = NA,
                                      Match     = NA,
                                      Buyer_ID  = NA)
                    }
                    rm(A)
                    
                    ###---------------------------------------------------------------------###
                    ### 3.3.6. REturn the best seller for the buyer
                    B
                  } # end foreach loop
    
    ###------------------------------------------------------------------------###
    ### 3.4. Remove buyers that have no suitable sellers. If no rows are left, there are no matches left and the while loop should stop
    T1 <- T1[!is.na(T1[, 1]), ]
    
    ###------------------------------------------------------------------------###
    ### 3.5. If there are potential buyer/seller pairs, identify the pair with the lowest delta and return it
    T1<- T1[which.min(T1$Match), ] 
    T1
  }
  
  ###------------------------------------------------------------------------###
  ### 3.6. return the buyer-seller pair with the lowest delta. dateframe with one row and the following column: Seller_ID, Match, Buyer_ID. NA if there are no contracts left
  rm(BuyW, SellW)
  T1
}

###-------------------------------------------------------------###
### 4. function to update buyers dataframe
###-------------------------------------------------------------###

UpdateBuyer = function(Buy,     # Buyers data frame
                       Pair){   # Pair to update from BestMatch that need updating
  # identify the pair 
  T1  <- as.character(Pair$Buyer_ID)
  T2  <- as.character(Pair$Seller_ID)
  
  #  this is the delta between the seller and buyer, so the remaining deficit is -T3
  T3  <- Pair$Match
  
  # row in Buy to work on
  Row <- match(T1, Buy$Buyer_ID) 
  
  # number of contract made by the buyer before this transection
  Con <- Buy[Row, "Con.made"]  
  
  # update the nubmer of contracts for the buyer
  Buy[Row, "Con.made"] <- Buy[Row, "Con.made"] + 1
  
  # update seller ID 
  if(Con == 0) (Col <- 7)
  if(Con == 1) (Col <- 9)
  if(Con == 2) (Col <- 11)
  Buy[Row, Col] <- T2
  
  # update buyer deficit
  if(T3 >= 0){Buy[Row, Col +1] <-  0}
  if(T3 < 0){ Buy[Row, Col +1] <-  -T3}
  
  # update Buyer_def_work
  Buy[Row, "Buyer_def_work"] <- Buy[Row, Col +1]
  
  # return
  Buy
}

###-------------------------------------------------------------###
### 5.  function to update sellers dataframe
###-------------------------------------------------------------###

UpdateSeller = function(Sell,    # Sellers data frame
                        Pair){   # Pair to update from BestMatch that need updating
  # identify the pair
  T1 <- as.character(Pair$Seller_ID)
  T2 <- as.character(Pair$Buyer_ID)
  
  # this is the delta between the seller and buyer, so the remaining surplus is T3
  T3 <- Pair$Match
  
  # row in Sell to work on
  Row <- match(T1, Sell$Seller_ID) 
  
  # number of contract made by the seller before this transaction
  Con <- Sell[Row, "Con.made"]
  
  # update number of contracts
  Sell[Row, "Con.made"] <- Sell[Row, "Con.made"] + 1
  
  # update buyer ID
  if(Con ==0) (Col <- 7)
  if(Con ==1) (Col <- 9)
  if(Con ==2) (Col <- 11)
  Sell[Row, Col] <- T2
  
  # update seller surplus
  if(T3 >= 0){Sell[Row, Col +1] <-  T3}
  if(T3 < 0){Sell[Row, Col +1]  <-  0}
  
  # update Seller_sur_work
  Sell[Row, "Seller_sur_work"] <- Sell[Row, Col +1]
  
  # return
  Sell 
  
}


###-------------------------------------------------------------###
### 6. Read input dataframe
###-------------------------------------------------------------###

setwd(Dir1)
amazon <- read.table("amazon.csv", 
                     header = T, 
                     sep    =",", 
                     quote  = "\"", 
                     dec    = ".", 
                     fill   = T) 

###-------------------------------------------------------------###
### 7. prepare the buyer data frame
###-------------------------------------------------------------###

#subset data
buyer <- amazon[which(amazon$cat == 'buyer'),]
buyer <- buyer[-which(buyer$compensateHa > -1),]

#start data frame
Buyers <- data.frame(Buyer_ID        = buyer$Value,             # unique id of buyer
                     Buyer_meso      = buyer$cd_meso,           # meso scale location of the buyer
                     Buyer_micro     = buyer$cd_micro,          # micro scale location of buyer
                     Buyer_muni      = buyer$cd_mun,            # municipality of buyer
                     Buyer_def_start = abs(buyer$compensateHa), # total buyer deficit at start
                     Con.made        = 0,                       # number of contract already made by buyer
                     Seller1_ID      = NA,                      # the sellerID with whom the first contract was made 
                     Buyer_def_1     = NA,                      # buyer deficit after 1st contract
                     Seller2_ID      = NA,                      # the sellerID with whom the second contract was made 
                     Buyer_def_2     = NA,                      # buyer deficit after 2nd contract
                     Seller3_ID      = NA,                      # the sellerID with whom the third contract was made 
                     Buyer_def_3     = NA,                      # buyer deficit after 3rd contract
                     Buyer_def_work  = abs(buyer$compensateHa), # working buyer deficit a a given stage (at end in output)
                     Buyer_state     = buyer$cd_uf)             # state location of the buyer?


###-------------------------------------------------------------###
### 8. prepare the seller data frame
###-------------------------------------------------------------###

# subset data
seller <- amazon[which(amazon$cat == SelToUse), ]  
seller <- seller[which(seller$surplus > 1), ]

# start dataframe
Sellers <- data.frame(Seller_ID        = seller$Value,         # unique id of seller
                      Seller_meso      = seller$cd_meso,       # meso scale location of the seller
                      Seller_micro     = seller$cd_micro,      # micro scale location of seller
                      Seller_muni      = seller$cd_mun,        # municipality of seller
                      Seller_sur_start = seller$surplus,       # total seller surplus at start
                      Con.made         = 0,                    # number of contract already made by seller
                      Buyer1_ID        = NA,                   # the BuyerID with whom the first contract was made 
                      Seller_sur_1     = NA,                   # seller surplus after 1st contract
                      Buyer2_ID        = NA,                   # the BuyerID with whom the second contract was made 
                      Seller_sur_2     = NA,                   # seller surplus after 2nd contract
                      Buyer3_ID        = NA,                   # the BuyerID with whom the third contract was made
                      Seller_sur_3     = NA,                   # seller surplus after 3rd contract
                      Seller_sur_work  = seller$surplus,       # working seller surplus a a given stage (at end in output)
                      Seller_state     = seller$cd_uf)         # state location of the seller?


###--------------------------------------------------------------------------###
### 9. combine the 3 functions above in a while loop and end when there is no deficit left or all buyers and sellers reached contracts limit
###--------------------------------------------------------------------------###


###--------------------------------------------------------------------------###
### 9.1. start while condition and rounds counter 
DoDo <- T
i    <- 1

###--------------------------------------------------------------------------###
### 9.2. start the while loop
while(DoDo == T){
  ###------------------------------------------------------------------------###
  ### 9.2.1.paste progress and update round number
  cat(paste0("round " , i , " -- > "))
  i <- i + 1
  
  ###------------------------------------------------------------------------###
  ### 9.2.2. Find the best match (call: BestMatch)
  A1 <- BestMatch(Buyers, Sellers, ContBuy, ContSell, sell.cu = T, region_scale = scale)
  
  ###------------------------------------------------------------------------###
  ### 9.2.3. If there are no valid pairs, end the while loop
  if(nrow(A1) == 0){DoDo <- F}
  
  ###------------------------------------------------------------------------###
  ### 9.2.4. If there is a valid pair, update the Buyers and Sellers contract numbers and deficit/surpus
  if(nrow(A1) > 0){
    Buyers  <- UpdateBuyer(Buyers, A1)
    Sellers <- UpdateSeller(Sellers, A1)
  }
  
}

###--------------------------------------------------------------------------###
### Step 10 - write outputs
###--------------------------------------------------------------------------###

# in this step it is better to add the scale and scenario to the ouput file name...

write.csv(Buyers,  "output_buyers_scale_scenario.csv")
write.csv(Sellers, "output_sellers_scale_scenario.csv")
